# Supplementary material for: Effect of Different Plasticizers on Thermal, Crystalline, and Permeability Properties of Poly(3–hydroxybutyrate–co−3–hydroxyhexanoate) Films
Source: Polymers (Basel). 2022 Aug 26;14(17):3503. doi: 10.3390/polym14173503 (PMC9460745; doi:10.3390/polym14173503)
Supplement: Supplementary file 1 [file polymers-14-03503-s001.zip]

Archive with 1 entries (1 files):
- polymers-1851588-supplementary.pdf
